# Supplementary material for: Prevalence and Haplotypes of Toxoplasma gondii in Native Village Chickens and Pigs in Peninsular Malaysia
Source: Vet Sci. 2023 May 6;10(5):334. doi: 10.3390/vetsci10050334 (PMC10221600; doi:10.3390/vetsci10050334)
Supplement: Supplementary file 1 [file vetsci-10-00334-s001.zip]

Archive with 1 entries (1 files):
- vetsci-2297408-supplementary.pdf
